# Supplementary material for: Metalware-associated orthopaedic infections caused by Staphylococcus lugdunensis: An emerging pathogen
Source: J Infect. 2017 Oct;75(4):368–70. doi: 10.1016/j.jinf.2017.05.013 (PMC5622045; doi:10.1016/j.jinf.2017.05.013)
Supplement: Supplementary file 1 [file mmc1.xlsx]

## Sheet: Suppl data table 1
Field number	Patient study number	Age group (years)	Classification of infection	Surgical intervention?	Prosthesis removed/replaced?	Intra-Venous Antibiotics (agent)	Intra-Venous Antibiotics (duration)	Oral Antibiotics (agent)	Oral Antibiotics (duration)	Total antibiotic duration	Follow-up period (days)	Outcome at follow-up
1	LUGD-1	40-44	Fracture fixation metalware	Yes	Yes (debridement and removal of metalware)	Teicoplanin	6 weeks	Clindamycin + Co-trimoxazole	To be continued until bone healed		240	No recurrence of infection
2	LUGD-2	85-89	Fracture fixation metalware	Yes	Yes (debridement and removal of metalware)	Nil	Nil	Ciprofloxacin + Rifampicin	6 weeks		84	No recurrence of infection
3	LUGD-4	65-69	Prosthetic joint infection (knee)	No	Not operated (high risk patient)	Nil	Nil	Doxycycline	Long term suppression		583	No recurrence of infection
4	LUGD-5	35-39	Fracture fixation metalware	Yes	Yes (debridement and removal of metalware)	No data	No data	No data	No data		No data	No data
5	LUGD-7	70-74	Fracture fixation metalware	Yes	Yes (debridement and removal of metalware)	Ceftriaxone, then Teicoplanin	6 weeks	Coamoxiclav	6 weeks		195	Ongoing fracture non-union
6	LUGD-10	50-54	Spinal fixation metalware	Yes	No (debridement and implant retention)	Vancomycin	3 weeks	Clindamycin + Rifampicin	21 weeks		65	No recurrence of infection. Ongoing pain.
7	LUGD-11	55-59	Fracture fixation metalware	Yes	Yes (debridement and removal of metalware)	Ceftriaxone	6 weeks	Ciprofloxacin + Rifampicin	18 weeks		279	No recurrence of infection
8	LUGD-12	40-44	Prosthetic joint infection (hip)	Yes	Yes (2 stage revision)	Teicoplanin	6 weeks	Rifampicin (concurrent with IV Teicoplanin)	6 weeks		43	No recurrence of infection
9	LUGD-13	55-59	Prosthetic joint infection (knee)	Yes	Yes (2 stage revision)	Nil	Nil	Ciprofloxacin + Rifampicin	6 weeks		111	No recurrence of infection
10	LUGD-14	75-79	Prosthetic joint infection (knee)	Yes	Yes (1 stage revision)	Ceftriaxone (with oral Rifampicin)	6 weeks	Ciprofloxacin + Rifampicin (6 weeks), then Doxycycline + Rifampicin (4 weeks), then Clindamycin (10 weeks)	18 weeks		83	No recurrence of infection
11	LUGD-15	85-89	Prosthetic joint infection (knee)	No data	No data	No data	No data	No data	No data		No data	No data
12	LUGD-16	85-89	Prosthetic joint infection (knee)	No	Not operated (high risk patient)	Nil	Nil	Doxycycline	Long term suppression		No data	No data
13	LUGD-18	35-39	Spinal fixation metalware	Yes	Yes (debridement and removal of metalware)	Ceftriaxone	6 weeks	Amoxicillin	6 weeks		181	No recurrence of infection
14	LUGD-20	45-49	Prosthetic joint infection (knee)	Yes	No (debridement and implant retention)	Ceftriaxone	6 weeks	Ciprofloxacin + Rifampicin	12 weeks		125	No recurrence of infection
15	LUGD-21	60-64	Fracture fixation metalware	Yes	Yes (debridement and removal of metalware)	Nil	Nil	Ciprofloxacin + Rifampicin	12 weeks		157	No recurrence of infection
16	LUGD-22	55-59	Fracture fixation metalware	Yes	Yes (debridement and removal of metalware)	Nil	Nil	Ciprofloxacin + Rifampicin	6 weeks		101	No recurrence of infection
17	LUGD-23	65-69	Prosthetic joint infection (knee)	Yes	Yes (1 stage revision)	Teicplanin (with oral Rifampicin)	6 weeks	Ciprofloxacin + Rifampicin	18 weeks		127	No recurrence of infection
18	LUGD-26	85-89	Prosthetic joint infection (hip)	Yes	Yes (1 stage revision)	Nil	Nil	Doxycycline + Rifampicin	12 weeks		#NUM!	No data
19	LUGD-27	70-74	Prosthetic joint infection (hip)	Yes	Yes (1 stage revision)	Nil	Nil	Clarithromycin + Clindamycin	12 weeks		#NUM!	No recurrence of infection
20	LUGD-29	75-79	Fracture fixation metalware	Yes	Yes (but incomplete as screws retained)	Nil	Nil	Clindamycin	12 weeks		85	No recurrence of infection

## Sheet: Suppl data table 2
Field number	Study ID	Prosthetic joint	Organism	Age group (years)
1	SAUR-1	knee	MSSA	65-69
2	SAUR-2	knee	MSSA	45-49
3	SAUR-3	hip	MSSA	85-89
4	SAUR-4	knee	MSSA	60-64
5	SAUR-6	knee	MSSA	70-74
6	SAUR-7	knee	MSSA	45-49
7	SAUR-8	knee	MSSA	70-74
8	SAUR-9	hip	MSSA	85-89
9	SAUR-10	knee	MSSA	60-64
10	SAUR-11	knee	MSSA	40-44
11	SAUR-12	hip	MSSA	40-44
12	SAUR-13	hip	MSSA	75-79
13	SAUR-14	knee	MSSA	85-89
14	SAUR-15	hip	MSSA	70-74
15	SAUR-16	knee	MSSA	65-69
16	SAUR-17	knee	MSSA	50-54
17	SAUR-18	knee	MSSA	50-54
18	SAUR-21	knee	MSSA	80-84
19	SAUR-24	knee	MSSA	80-84
20	SAUR-25	knee	MSSA	85-89
21	SAUR-27	knee	MSSA	75-79
22	SAUR-29	knee	MSSA	70-74
23	SAUR-31	knee	MSSA	65-69
24	SAUR-32	hip	MSSA	70-74
25	SAUR-33	hip	MSSA	75-79
26	SAUR-34	hip	MSSA	80-84
27	SAUR-35	knee	MSSA	60-64
28	SAUR-37	hip	MSSA	70-74
29	SAUR-38	knee	MSSA	85-89
30	SAUR-39	knee	MSSA	75-79
31	SAUR-41	knee	MRSA	75-79
32	SAUR-43	knee	MSSA	65-69
33	SAUR-44	hip	MSSA	65-69
34	SAUR-48	hip	MSSA	75-79
35	SAUR-50	knee	MSSA	75-79
36	SAUR-52	hip	MSSA	85-89
37	SAUR-53	knee	MSSA	60-64
38	SAUR-55	knee	MSSA	55-59
39	SAUR-57	knee	MSSA	60-64
40	SAUR-58	hip	MSSA	80-84
41	SAUR-61	knee	MSSA	65-69
42	SAUR-62	knee	MRSA	60-64
43	SAUR-63	hip	MSSA	70-74
44	SAUR-66	hip	MSSA	50-54
45	SAUR-68	hip	MSSA	65-69
46	SAUR-70	hip	MSSA	55-59
47	SAUR-71	hip	MSSA	70-74
48	SAUR-72	hip	MSSA	50-54
49	SAUR-75	knee	MSSA	60-64
50	SAUR-76	hip	MSSA	65-69
51	SAUR-80	hip	MSSA	75-79
52	SAUR-81	hip	MSSA	30-34
53	SAUR-82	knee	MSSA	75-79
54	SAUR-86	knee	MSSA	40-44
55	SAUR-88	hip	MRSA	80-84
56	SAUR-89	knee	MSSA	65-69
57	SAUR-93	hip	MSSA	65-69
58	SAUR-95	knee	MSSA	65-69
59	SAUR-97	knee	MSSA	50-54
60	SAUR-100	hip	MSSA	35-39
61	SAUR-101	knee	MSSA	85-89
62	SAUR-102	hip	MSSA	60-64
63	SAUR-104	knee	MSSA	85-89
64	SAUR-105	knee	MSSA	60-64
65	SAUR-107	hip	MSSA	75-79
66	SAUR-109	knee	MSSA	50-54
67	SAUR-110	hip	MRSA	80-84
68	SAUR-111	hip	MSSA	80-84
69	SAUR-114	knee	MSSA	70-74
70	SAUR-115	hip	MSSA	45-49
71	SAUR-120	knee	MSSA	70-74
72	SAUR-122	knee	MSSA	75-79
73	SAUR-123	hip	MSSA	65-69
74	SAUR-125	knee	MSSA	75-79
75	SAUR-131	knee	MSSA	40-44
76	SAUR-136	hip	MSSA	80-84
77	SAUR-138	hip	MSSA	65-69
78	SAUR-140	hip	MSSA	85-89
79	SAUR-141	hip	MSSA	75-79
80	SAUR-143	knee	MSSA	80-84

## Sheet: Suppl data table 3
	Antibiotic:	Daptomycin	Erythromycin	Fosfomycin	Fusidin	Gentamicin	Linezolid	Moxifloxacin	Oxacillin	Rifampicin	Co-trimoxazole	Teicoplanin	Tetracycline	Vancomycin	Amikacin	Ciprofloxacin	Clindamycin		Notes
Patient ID	SENSITIVE	<=1	<=1	<=32	<=1	<=1	<=4	<=0.5	<=2	<=0.06	<=2	<=4*	<=1	<=4*	<=8	<=1	<=0.25		* breakpoint for CoNS is different than for S.aureus
	RESISTANT	>1	>1	>32	>1	>1	>4	>1		>0.5	>4	>4	>2	>4	>16	>1	>0.5
LUGD-1		<=0.5	<=0.25	nd	<=1	nd	1	<=0.125	<=0.25	<=0.25	<=1/19	<=1	<=0.5	<=0.5	<=8	1	<=0.25
LUGD-1		<=0.5	0.5	nd	<=1	<=1	1	<=0.125	<=0.25	<=0.25	<=1/19	<=1	<=0.5	<=0.5	<=8	<=0.125	<=0.25
LUGD-2		<=0.5	<=0.25	nd	<=1	<=1	1	<=0.125	0.5	<=0.25	<=1/19	<=1	<=0.5	<=0.5	<=8	<=0.125	<=0.25
LUGD-2		<=0.5	<=0.25	nd	<=1	<=1	2	<=0.125	0.5	<=0.25	2/38	<=1	<=0.5	1	nd	nd	<=0.25
LUGD-2		nd	nd	nd	nd	nd	nd	nd	nd	nd	nd	nd	nd	nd	nd	nd	nd
LUGD-4		<=0.5	<=0.25	nd	<=1	<=1	1	<=0.125	0.5	nd	<=1/19	<=1	<=0.5	<=0.5	<=8	<=0.25	<=0.25
LUGD-5		<=0.5	<=0.25	nd	<=1	<=1	2	<=0.125	<=0.25	<=0.25	<=1/19	<=1	<=0.5	1	<=8	<=0.125	<=0.25
LUGD-7		<=0.5	<=0.25	nd	<=1	<=1	2	<=0.125	<=0.25	<=0.25	<=1/19	<=1	<=0.5	<=0.5	<=8	<=0.125	<=0.25
LUGD-10		<=0.5	<=0.25	nd	<=1	<=1	2	<=0.125	1	<=0.25	<=1/19	<=1	<=0.5	1	<=8	0.25	<=0.25
LUGD-10		<=0.5	<=0.25	nd	<=1	<=1	2	<=0.125	1	<=0.25	2/38	<=1	<=0.5	1	<=8	0.25	<=0.25
LUGD-11		<=0.5	<=0.25	nd	<=1	<=1	4	0.25	2	<=0.25	2/38	<=1	<=0.5	1	<=8	0.25	<=0.25
LUGD-12		<=0.5	<=0.25	32	4	<=1	1	<=0.125	<=0.25	<=0.25	<=1/19	<=1	>2	1	<=8	0.25	<=0.25
LUGD-12		<=0.5	<=0.25	<=16	<=1	<=1	2	<=0.125	<=0.25	<=0.25	<=1/19	<=1	>2	<=0.5	<=8	0.25	<=0.25
LUGD-12		<=0.5	<=0.25	32	4	<=1	1	<=0.125	<=0.25	<=0.25	<=1/19	<=1	>2	1	<=8	0.25	<=0.25
LUGD-12		<=0.5	<=0.25	32	<=1	2	2	<=0.125	<=0.25	<=0.25	<=1/19	<=1	>2	1	<=8	0.25	<=0.25
LUGD-12		<=0.5	<=0.25	32	<=1	<=1	1	<=0.125	<=0.25	<=0.25	<=1/19	<=1	<=0.5	1	<=8	<=0.125	<=0.25
LUGD-12		<=0.5	<=0.25	32	<=1	<=1	2	<=0.125	<=0.25	<=0.25	<=1/19	<=1	>2	1	<=8	<=0.125	<=0.25
LUGD-12		<=0.5	<=0.25	32	<=1	<=1	1	<=0.125	<=0.25	<=0.25	<=1/19	<=1	<=0.5	1	<=8	<=0.125	<=0.25
LUGD-12		<=0.5	<=0.25	<=16	<=1	<=1	1	<=0.125	<=0.25	<=0.25	<=1/19	<=1	>2	1	<=8	<=0.125	<=0.25		duplicate isolate but some differences in antibiogram
LUGD-12		nd	nd	nd	nd	nd	nd	nd	nd	nd	nd	nd	nd	nd	nd	nd	nd
LUGD-13		1	<=0.25	nd	<=1	<=1	2	<=0.125	0.5	<=0.25	<=1/19	<=1	<=0.5	<=0.5	<=8	0.25	<=0.25
LUGD-13		<=0.5	<=0.25	nd	<=1	<=1	1	<=0.125	<=0.25	<=0.25	<=1/19	<=1	<=0.5	<=0.5	<=8	<=0.125	<=0.25
LUGD-13		<=0.5	<=0.25	nd	<=1	<=1	1	<=0.125	<=0.25	<=0.25	<=1/19	<=1	<=0.5	<=0.5	<=8	<=0.125	<=0.25
LUGD-13		<=0.5	<=0.25	nd	<=1	<=1	1	<=0.125	<=0.25	<=0.25	<=1/19	<=1	<=0.5	<=0.5	<=8	<=0.125	<=0.25		EPEN 2 (Res.)
LUGD-14		<=0.5	<=0.25	<=16	<=1	<=1	2	<=0.125	0.5	<=0.25	nd	<=1	<=0.5	<=0.5	<=8	<=0.125	<=0.25		LUGD- 17/LUGD-14 = same patient
LUGD-14		<=0.5	<=0.25	<=16	<=1	<=1	2	<=0.125	1	<=0.25	nd	<=1	<=0.5	<=0.5	<=8	<=0.125	<=0.25
LUGD-14		<=0.5	<=0.25	<=16	<=1	<=1	1	<=0.125	0.5	<=0.25	<=1/19	<=1	<=0.5	<=0.5	<=8	<=0.125	<=0.25
LUGD-14		<=0.5	<=0.25	<=16	<=1	<=1	1	<=0.125	0.5	<=0.25	<=1/19	<=1	<=0.5	<=0.5	<=8	<=0.125	<=0.25
LUGD-14		<=0.5	<=0.25	<=16	<=1	<=1	2	<=0.125	1	<=0.25	4/76	<=1	<=0.5	<=0.5	<=8	0.25	<=0.25
LUGD-14		<=0.5	<=0.25	32	<=1	<=1	2	<=0.125	<=0.25	<=0.25	<=1/19	<=1	<=0.5	<=0.5	<=8	<=0.125	<=0.25
LUGD-14		<=0.5	<=0.25	<=16	<=1	<=1	2	<=0.125	1	<=0.25	4/76	<=1	<=0.5	<=0.5	<=8	0.25	<=0.25
LUGD-15		<=0.5	<=0.25	nd	<=1	<=1	2	<=0.125	<=0.25	<=0.25	<=1/19	<=1	<=0.5	<=0.5	<=8	<=0.125	<=0.25
LUGD-15		<=0.5	0.5	nd	<=1	<=1	1	<=0.125	<=0.25	<=0.25	<=1/19	<=1	<=0.5	1	<=8	<=0.125	<=0.25
LUGD-16		<=0.5	0.5	nd	<=1	<=1	1	<=0.125	<=0.25	<=0.25	<=1/19	<=1	<=0.5	1	<=8	<=0.125	<=0.25
LUGD-18		<=0.5	<=0.25	nd	<=1	<=1	1	<=0.125	0.5	<=0.25	>4/76	<=1	<=0.5	1	<=8	0.25	<=0.25
LUGD-18		<=0.5	<=0.25	nd	<=1	<=1	2	<=0.125	0.5	<=0.25	<=1/19	<=1	<=0.5	1	<=8	<=0.125	<=0.25		CTX(16.0-NIA),EPEN(0.12-SS)
LUGD-18		<=0.5	<=0.25	nd	<=1	<=1	1	<=0.125	0.5	<=0.25	<=1/19	<=1	<=0.5	1	<=8	0.25	<=0.25
LUGD-20		<=0.5	<=0.25	nd	<=1	<=1	1	<=0.125	<=0.25	<=0.25	<=1/19	<=1	<=0.5	1	<=8	0.25	<=0.25
LUGD-20		<=0.5	<=0.25	nd	<=1	<=1	2	<=0.125	<=0.25	<=0.25	<=1/19	<=1	<=0.5	<=0.5	<=8	<=0.125	<=0.25
LUGD-21		<=0.5	<=0.25	nd	<=1	<=1	1	<=0.125	0.5	<=0.25	<=1/19	<=1	<=0.5	1	<=8	<=0.125	<=0.25
LUGD-22		<=0.5	<=0.25	<=16	<=1	<=1	1	<=0.125	<=0.25	<=0.25	<=1/19	<=1	>2	1	<=8	<=0.125	<=0.25
LUGD-23		<=0.5	<=0.25	<=16	<=1	<=1	2	<=0.125	<=0.25	<=0.25	<=1/19	<=1	<=0.5	1	<=8	<=0.125	<=0.25
LUGD-23		<=0.5	<=0.25	<=16	<=1	<=1	2	<=0.125	<=0.25	<=0.25	<=1/19	<=1	<=0.5	1	<=8	<=0.125	<=0.25
LUGD-23		<=0.5	<=0.25	<=16	<=1	<=1	2	<=0.125	<=0.25	<=0.25	<=1/19	<=1	<=0.5	1	<=8	<=0.125	<=0.25
LUGD-23		<=0.5	<=0.25	<=16	<=1	<=1	2	<=0.125	<=0.25	<=0.25	<=1/19	<=1	<=0.5	1	<=8	<=0.125	<=0.25
LUGD-23		<=0.5	<=0.25	<=16	<=1	<=1	2	<=0.125	<=0.25	<=0.25	<=1/19	<=1	<=0.5	1	<=8	<=0.125	<=0.25
LUGD-26		<=0.5	<=0.25	32	<=1	<=1	1	<=0.125	0.5	<=0.25	4/76	<=1	<=0.5	1	<=8	0.25	<=0.25
LUGD-26		<=0.5	<=0.25	32	<=1	<=1	1	<=0.125	0.5	<=0.25	4/76	<=1	<=0.5	1	<=8	<=0.125	<=0.25
LUGD-26		<=0.5	<=0.25	<=16	<=1	<=1	1	<=0.125	0.5	<=0.25	<=1/19	<=1	<=0.5	1	<=8	<=0.125	<=0.25
LUGD-26		<=0.5	<=0.25	32	<=1	<=1	1	<=0.125	0.5	<=0.25	4/76	<=1	<=0.5	<=0.5	<=8	<=0.125	<=0.25
LUGD-26		<=0.5	<=0.25	32	<=1	<=1	1	<=0.125	<=0.25	<=0.25	2/38	<=1	<=0.5	1	<=8	<=0.125	<=0.25
LUGD-26		<=0.5	<=0.25	32	<=1	<=1	1	<=0.125	0.5	<=0.25	nd	<=1	<=0.5	1	<=8	<=0.125	<=0.25
LUGD-26		<=0.5	<=0.25	32	<=1	<=1	1	<=0.125	<=0.25	<=0.25	nd	<=1	<=0.5	1	<=8	<=0.125	<=0.25
LUGD-27		<=0.5	<=0.25	nd	<=1	<=1	2	<=0.125	0.5	<=0.25	>4/76	<=1	<=0.5	1	<=8	0.25	<=0.25
LUGD-27		1	<=0.25	nd	<=1	<=1	2	<=0.125	0.5	<=0.25	2/38	<=1	<=0.5	1	<=8	0.5	<=0.25
LUGD-27		<=0.5	<=0.25	nd	<=1	<=1	1	<=0.125	0.5	<=0.25	<=1/19	<=1	<=0.5	<=0.5	<=8	0.25	<=0.25
LUGD-27		<=0.5	<=0.25	nd	<=1	<=1	2	<=0.125	0.5	<=0.25	4/76	<=1	<=0.5	1	<=8	0.25	<=0.25
LUGD-27		<=0.5	<=0.25	nd	<=1	<=1	nd	<=0.125	0.5	<=0.25	<=1/19	<=1	<=0.5	1	<=8	1	<=0.25
LUGD-27		1	<=0.25	nd	<=1	<=1	2	<=0.125	0.5	<=0.25	>4/76	<=1	<=0.5	1	<=8	0.25	<=0.25
LUGD-27		<=0.5	<=0.25	nd	<=1	<=1	1	<=0.125	0.5	<=0.25	<=1/19	<=1	<=0.5	<=0.5	<=8	0.25	<=0.25
LUGD-27		<=0.5	<=0.25	nd	<=1	<=1	2	<=0.125	0.5	<=0.25	>4/76	<=1	<=0.5	1	<=8	0.25	<=0.25
LUGD-27		1	<=0.25	nd	4	<=1	4	0.25	0.5	<=0.25	4/76	<=1	<=0.5	1	<=8	0.5	<=0.25
LUGD-27		1	<=0.25	nd	2	<=1	4	<=0.125	0.5	<=0.25	nd	<=1	<=0.5	1	<=8	0.25	<=0.25
LUGD-27		<=0.5	<=0.25	nd	8	<=1	4	<=0.125	0.5	<=0.25	<=1/19	<=1	<=0.5	1	<=8	0.5	<=0.25
LUGD-27		<=0.5	<=0.25	nd	<=1	<=1	2	<=0.125	1	<=0.25	<=1/19	<=1	<=0.5	1	<=8	0.25	<=0.25
LUGD-27		<=0.5	0.5	nd	<=1	<=1	1	0.25	0.5	<=0.25	<=1/19	<=1	<=0.5	1	<=8	0.25	<=0.25
LUGD-29		<=0.5	<=0.25	nd	<=1	<=1	1	<=0.125	<=0.25	<=0.25	<=1/19	<=1	<=0.5	1	<=8	0.25	<=0.25

## Sheet: Notes
Data were collected from electronic records in Oxford University Hospital NHS Foundation Trust
Results pertain to samples dated 01-Apr-2014 to 31-Mar-2016
MSSA = meticillin susceptible Staphylococcus aureus
MRSA = meticillin resistant Staphylococcus aureus
Suppl data table 3: MIC breakpoint (mg/L) as per EUCAST
